# Supplementary material for: A 3D-Printed Polymer–Lipid-Hybrid Tablet towards the Development of Bespoke SMEDDS Formulations
Source: Pharmaceutics. 2021 Dec 7;13(12):2107. doi: 10.3390/pharmaceutics13122107 (PMC8707116; doi:10.3390/pharmaceutics13122107)
Supplement: Supplementary file 1 [file pharmaceutics-13-02107-s001.zip]

Archive with 1 entries (1 files):
- pharmaceutics-1466355-supplementary.pdf
